# Supplementary material for: Elevated Plasma Oligomeric Amyloid β-42 Is Associated with Cognitive Impairments in Cerebral Small Vessel Disease
Source: Biosensors (Basel). 2023 Jan 7;13(1):110. doi: 10.3390/bios13010110 (PMC9855662; doi:10.3390/bios13010110)
Supplement: Supplementary file 1 [file biosensors-13-00110-s001.zip]

Archive with 1 entries (1 files):
- biosensors-2067564-supplementary.pdf
